# Supplementary material for: The Development of a Framework to Classify Medication Deprescribing Among Patients with Type 2 Diabetes in Primary Care Practices
Source: J Clin Med. 2026 Mar 26;15(7):2524. doi: 10.3390/jcm15072524 (PMC13074168; doi:10.3390/jcm15072524)
Supplement: Supplementary file 1 [file jcm-15-02524-s001.zip]

Archive with 1 entries (1 files):
- jcm-4111962-supplementary.xlsx
