# Supplementary material for: The Development of a Framework to Classify Medication Deprescribing Among Patients with Type 2 Diabetes in Primary Care Practices
Source: J Clin Med. 2026 Mar 26;15(7):2524. doi: 10.3390/jcm15072524 (PMC13074168; doi:10.3390/jcm15072524)
Supplement: Supplementary file 1 [file jcm-15-02524-s001.zip › jcm-4111962-supplementary.xlsx]

## Sheet: Metformin
Metformin			Metformin
Metformin 1000 mg oral tablet			Metformin ER
Metformin ER			Metformin ER, MOD
metFORMIN ER (MOD)			Metformin ER, OSM
metFORMIN ER (OSM)			Metformin HCL
metFORMIN ER 1000 mg Tab ER 24hr			Metformin HCL, ER
metformin ER 500 mg tablet,extended release 24 hr
metformin hcl
metFORMIN HCl 500 MG Oral Tablet
Metformin HCL ER
MetFORMIN HCl ER 500 MG Oral Tablet Extended Release 24 Hour
METFORMIN HCL, 500MG (Oral Tablet)

## Sheet: Other T2D Meds
Acarbose			Acarbose
Actos (pioglitazone and a similar medication to glipizide, called glimepiride)			Actos
Januvia			Januvia
Januvia 100 MG Oral Tablet			Janumet
Janumet			Janumet XR
Janumet XR			Bydureon BCise
Janumet XR 100 mg-1000 mg oral tablet, extended release			Saxenda
Bydureon BCise			Trulicity
Saxenda			Victoza
Trulicity			Repaglinide
Trulicity 0.75 mg/0.5 mL pen injector injection			Dapagliflozin Propanediol
Trulicity Pen			Farxiga
Trulicity Subcutaneous Solution Pen-injector			Invokana
Victoza			Jardiance
Repaglinide			Tradjenta
"NovoFine Use to administer lantus and novolog daily (4 needles per day)"	insulin		Syndargy
Novolog flexpen needles	insulin		Syndargy, XR
dapagliflozin propanediol 10 MG Oral Tablet [Farxiga]			Glimepiride
Farxiga			Glipizide
Farxiga 10 MG Oral Tablet			Glipizide, ER
FARXIGA, 10MG (Oral Tablet)			Glyburide
Invokana			Glyburide-Metformin
Invokana 100 mg oral tablet			Glipizide-Metformin
INVOKANA 300 MG ORAL TABLET			Pioglitazone
Jardiance
Tradjenta
Synjardy 5/1000 mg Tab [ Empagliflozin + Metformin COMBO med]
Synjardy 5-1000 MG Oral Tablet [ Empagliflozin + Metformin COMBO med]
Synjardy XR [ Empagliflozin + Metformin COMBO med]
Xigduo XR
Glimepiride
GLIMEPIRIDE 1 MG TABLET
glimepiride 2 mg oral tablet
GLIMEPIRIDE 4 MG TABS
glipiZIDE
glipiZIDE ER
glyBURIDE
glipiZIDE-metFORMIN
glyBURIDE-metFORMIN
Pioglitazone

## Sheet: Insulin
3 ML Insulin Glargine 100 UNT/ML Prefilled Syringe [Lantus]			Lantus
Basaglar KwikPen			Basaglar
Basaglar KwikPen 100 UNIT/ML Solution Pen-injector Subcutaneous			Humalog
Basaglar KwikPen 100 units/mL subcutaneous solution			Insulin
HumaLOG			Insulin, Aspart
HumaLOG 100 units/mL subcutaneous solution			Insulin, Glargine
HumaLOG KwikPen			Insulin, Lispro
HumaLOG KwikPen 100 UNIT/ML Solution Pen-injector			Levemir
HumaLOG KwikPen 100 UNIT/ML Solution Pen-injector Subcutaneous			Novolin
HumaLOG KwikPen 100 units/mL subcutaneous solution			Novolog
Humalog KwikPen needle caps			Novolog Mix 70/30
HumaLOG Mix 75/25 KwikPen			Toujeo
HumaLOG Mix 75/25 KwikPen (75-25) 100 UNIT/ML Suspension Pen-injector Subcutaneous			Tresiba
Insulin
Insulin Aspart FlexPen
Insulin Glargine
Insulin Lispro
Insulin Lispro (1 Unit Dial)
Lantus
Lantus 100 UNIT/ML Solution Subcutaneous
Lantus SoloStar	same as lantus, just pre-filled
Lantus SoloStar 100 UNIT/ML Solution Pen-injector
Lantus SoloStar 100 UNIT/ML Solution Pen-injector Subcutaneous
Lantus SoloStar 300 UNIT/ML Solution Pen-injector Subcutaneous
Lantus Solostar Pen
Lantus Solostar Pen 100 units/mL subcutaneous solution
Levemir 100 UNIT/ML Solution Subcutaneous
Levemir FlexTouch
Levemir FlexTouch 100 UNIT/ML Solution Pen-injector
Levemir FlexTouch 100 UNIT/ML Solution Pen-injector Subcutaneous
Levemir FlexTouch 100 UNIT/ML Subcutaneous Solution Pen-injector
Levemir FlexTouch 100 units/mL subcutaneous solution
NovoLIN 70/30
NovoLIN 70/30 (70-30) 100 UNIT/ML Suspension Subcutaneous
NovoLIN 70/30 FlexPen
NovoLIN N FlexPen
NovoLOG
NovoLOG 100 units/mL injectable solution
NovoLOG 100 units/mL subcutaneous solution
NovoLOG FlexPen
NovoLOG FlexPen 100 UNIT/ML Solution Pen-injector Subcutaneous
NovoLOG FlexPen 100 units/mL injectable solution
NovoLOG FlexPen 100 units/mL subcutaneous solution
NovoLOG Mix 70/30
NovoLOG Mix 70/30 (70-30) 100 UNIT/ML Suspension Subcutaneous
NovoLOG Mix 70/30 FlexPen
NovoLOG Mix 70/30 FlexPen (70-30) 100 UNIT/ML Suspension Pen-injector Subcutaneous
Toujeo Max SoloStar
Toujeo Max SoloStar 300 UNIT/ML Solution Pen-injector Subcutaneous
Toujeo SoloStar
Toujeo SoloStar 300 UNIT/ML Solution Pen-injector Subcutaneous
Toujeo SoloStar 300 units/mL subcutaneous solution
Tresiba FlexTouch
Tresiba FlexTouch 100 UNIT/ML Solution Pen-injector Subcutaneous
Tresiba FlexTouch 100 units/mL subcutaneous solution
Tresiba FlexTouch 200 UNIT/ML Solution Pen-injector
Tresiba FlexTouch 200 UNIT/ML Solution Pen-injector Subcutaneous
Tresiba FlexTouch 200 units/mL subcutaneous solution
